# Supplementary material for: Predicting fall risk using multiple mechanics-based metrics for a planar biped model
Source: PLoS One. 2023 Mar 27;18(3):e0283466. doi: 10.1371/journal.pone.0283466 (PMC10042378; doi:10.1371/journal.pone.0283466)
Supplement: S1 File — File containing the data used in this work. (ZIP) [file pone.0283466.s001.zip]

Archive with 5 entries (5 files):
- fallRiskData/bruteForceParams.mat
- fallRiskData/Data Overview.docx
- fallRiskData/markovChainMetrics.mat
- fallRiskData/PCA.xlsx
- fallRiskData/pcaCoefficients.mat
