# Supplementary material for: Predicting fall risk using multiple mechanics-based metrics for a planar biped model
Source: PLoS One. 2023 Mar 27;18(3):e0283466. doi: 10.1371/journal.pone.0283466 (PMC10042378; doi:10.1371/journal.pone.0283466)
Supplement: S1 File — File containing the data used in this work. (ZIP) [file pone.0283466.s001.zip › fallRiskData/PCA.xlsx]

## Sheet: noLE
Variable Name	PCA Number (Columns with bold numbers are included in the fall prediction model)
	1	2	3	4	5	6	7	8	9	10	11	12	13	14	15	16	17	18	19	20	21	22	23	24	25
speed mu	-0.0685515	-0.182314	0.510861	0.117868	-0.0232931	-0.204947	0.198008	0.128663	-0.0466858	0.170543	0.155663	-0.173356	-0.103414	0.253528	0.0578965	0.0595556	-0.0185828	0.437755	-0.356565	-0.104787	0.248732	0.0531634	0.0750095	0.129256	-0.0659177
speed var	0.20604	-0.188969	-0.0135234	-0.246814	0.416126	-0.174474	-0.0775815	-0.0218699	-0.196172	-0.101311	-0.286209	-0.010746	0.184784	-0.0840709	0.322089	0.0533847	0.514882	0.15518	-0.0306126	0.0743365	-0.0222138	0.201916	-0.0275415	0.00257647	-0.185419
length mu	0.175234	-0.335647	-0.0796493	-0.123051	-0.132285	0.332354	0.197225	0.142843	-0.128937	-0.18585	0.0524211	-0.004345	0.459488	0.24364	0.220646	0.140075	-0.305497	-0.149506	-0.00449198	0.0548725	0.0249019	0.0890568	0.113889	0.334221	0.0567857
length var	0.0387908	0.231642	-0.0150285	0.630035	0.548245	0.362344	0.202454	0.0920602	-0.209819	-0.0692761	0.0638614	-0.101871	0.0334492	-0.0120281	-0.0148953	-0.0242044	0.0103967	0.00418921	0.00567259	0.0225492	-0.00762794	0.00687456	0.000382483	-0.000655592	-0.0147234
time mu	0.116071	0.0912913	-0.480624	-0.198415	0.0379247	0.266512	-0.117658	-0.111775	0.0702598	-0.300395	0.174251	-0.0488164	-0.284553	0.194426	-0.181022	0.206482	0.030954	0.414419	-0.314438	0.0175081	0.102987	0.0389493	0.00496751	0.0202695	-0.0498838
time var	0.179887	-0.0535794	-0.151878	-0.426702	0.475041	-0.0421421	0.171269	0.267264	0.132069	0.48117	0.225199	-0.196007	-0.116325	0.00379401	-0.107914	-0.0446502	-0.178241	-0.147003	0.0452312	-0.0382433	-0.00445766	-0.0613064	-0.000945951	-0.0160934	0.0722083
FRI mu	-0.134129	0.223086	0.338284	-0.248313	0.23158	0.0109205	0.366307	-0.221247	0.470533	-0.433722	-0.0475276	-0.0365726	0.0542867	-0.132318	-0.08202	0.127244	-0.0249155	-0.162228	-0.0647685	-0.0920214	0.0244758	0.109046	-0.0102483	0.100456	0.0222081
FRI var	-0.026047	0.244786	0.388122	-0.337047	-0.0049013	0.53569	-0.191916	-0.385667	-0.3086	0.294803	-0.0854515	-0.0624853	-0.012307	0.053602	0.0167227	-0.0275225	-0.0141748	0.0330878	0.010795	0.0438626	-0.00499774	-0.0399436	0.0120622	0.00922277	-0.00228757
XCOM mu	0.124834	-0.396735	0.217968	-0.0514762	-0.101725	0.169403	0.275119	0.0813294	-0.197047	-0.112438	0.19672	0.152879	-0.229605	-0.336065	-0.317882	0.163525	0.182466	-0.0349226	-0.0295617	0.367519	-0.202152	-0.094411	-0.0194889	-0.166697	0.0107725
XCOM var	0.203109	-0.181417	0.147379	0.00457273	0.295584	-0.347347	-0.301554	-0.256912	-0.322459	-0.320668	-0.0729353	-0.0372375	-0.088546	0.0909673	-0.263906	-0.0678047	-0.431899	-0.0745745	-0.00180031	-0.0308938	-0.0166426	-0.127259	0.0094305	0.0474345	0.152955
q 1	0.247707	0.0494317	0.00118852	-0.0429665	-0.172319	0.0125275	0.271454	0.036952	-0.0850218	-0.0453925	-0.175246	-0.158693	0.0145879	0.14611	-0.413721	-0.250152	0.166223	0.273551	0.502155	-0.190285	0.0349585	0.251846	-0.130525	0.129623	0.140164
q 2	0.246459	0.0756693	-0.0365037	-0.0363652	-0.187023	0.0300177	0.170109	0.0424762	-0.242014	-0.0877023	-0.0363901	-0.133505	-0.121253	-0.0925981	0.191932	-0.113987	0.0922353	-0.293096	-0.426988	-0.398082	0.0713385	0.0231576	-0.361031	-0.207648	0.30241
q 3	0.220453	0.231178	-0.0209941	0.0109363	-0.11863	-0.216149	0.191991	-0.233532	-0.0967102	-0.0881283	0.320844	-0.240901	-0.259806	0.0665969	0.441126	0.101863	0.107738	0.00246755	0.277118	0.131043	-0.19925	-0.193448	0.260626	0.140497	0.140856
q 4	0.222385	0.235482	-0.0681027	-0.0244059	-0.124074	-0.146262	0.0944733	-0.0594784	-0.169584	0.0648152	0.0779647	-0.0797463	0.433823	-0.244641	-0.29177	0.161578	0.0211929	0.0161303	-0.144908	-0.236995	0.0791274	-0.124164	0.48633	-0.210014	-0.236113
q 5	0.240873	0.11526	-0.0410927	0.00222086	0.0494972	-0.0749766	0.321909	-0.160878	0.0490284	0.127928	-0.150574	0.620038	-0.00801661	0.347349	-0.0385444	-0.266049	0.0640184	-0.0085128	-0.211772	0.0607866	-0.114684	-0.290513	0.0191887	0.106882	-0.0921692
q 6	0.22233	0.2396	-0.0586154	-0.00853065	-0.106172	-0.105732	0.186341	0.0121589	-0.011983	0.0534743	-0.284783	-0.0807614	0.00393789	-0.301361	0.139772	-0.00987682	-0.407357	0.202881	-0.0345215	0.50779	0.308917	0.0368188	-0.233164	-0.0509292	-0.106531
q 8	-0.0430483	0.431366	0.204491	-0.25347	0.00869025	-0.0397167	-0.17463	0.633649	-0.225237	-0.29386	0.169919	0.283236	-0.00675411	0.00297782	0.0477743	-0.0845832	-0.0258476	0.0846343	0.0667748	0.0138643	-0.0260954	-0.0368347	0.0172587	0.0402065	0.0155416
dq 1	0.235514	-0.111971	0.150738	0.0219888	-0.0112293	0.184059	-0.0886527	0.152864	0.3081	-0.105478	-0.197244	-0.193014	0.0987666	-0.0166629	0.143027	-0.0175581	-0.134183	0.330941	0.0602259	-0.197221	-0.395009	-0.472289	-0.114005	-0.247289	-0.0852216
dq 2	0.24871	-0.0734362	0.0792626	0.0397391	-0.0540037	0.126447	-0.0698025	0.0156407	0.133366	-0.0610605	0.0220365	0.0279507	-0.284672	-0.0891738	0.134478	-0.430504	-0.19467	-0.0713665	-0.0809657	-0.0594321	-0.170299	0.505993	0.38109	-0.123896	-0.294938
dq 3	0.243273	0.0321383	0.131853	0.0564706	0.0235824	-0.0350095	-0.188984	-0.165591	0.228028	-0.0128544	0.520718	0.0505757	0.410878	0.139797	-0.00527456	-0.203622	0.100655	0.0653943	-0.00672828	0.249797	0.0823433	0.155201	-0.222013	-0.320066	0.197794
dq 4	0.24325	0.115403	0.0712622	0.0954677	-0.0975017	-0.0697158	-0.176306	-0.00851176	0.0349539	0.0774437	0.20828	-0.11259	0.0140768	-0.0778583	-0.142232	0.110305	0.0509013	-0.179539	-0.0835366	-0.0471701	-0.215892	0.0316994	-0.419747	0.495309	-0.502694
dq 5	0.250334	-0.00998799	0.0728189	0.0968831	0.0630889	0.0183839	-0.0446628	-0.0829165	0.0488705	0.168333	0.064569	0.487056	-0.105227	-0.159108	0.147457	0.509733	-0.179038	0.15704	0.237895	-0.350356	0.0593216	0.234145	-0.0882567	-0.0512913	0.120238
dq 6	0.238462	0.1294	0.075179	0.125026	-0.0332809	0.00385689	-0.233218	0.149227	0.215677	0.156111	-0.256542	-0.0557941	0.0315169	-0.105926	-0.143114	0.118915	0.133357	0.00696566	-0.285142	0.196719	-0.211126	0.116199	0.244969	0.312948	0.535553
dq 7	0.237494	-0.156456	0.0686214	0.0461588	0.0136502	0.180471	-0.183645	0.0255203	0.185341	-0.0834028	0.0569508	0.0595127	-0.118612	-0.247982	0.0512891	-0.216957	0.194003	-0.0869479	0.126913	-0.0931999	0.626433	-0.357423	0.136541	0.250953	-0.00289273
dq 8	0.241308	0.0780664	0.153011	0.0633113	-0.0586108	0.012014	-0.0847319	0.173702	0.102424	-0.0328228	-0.226989	-0.113545	-0.167525	0.502184	-0.0848523	0.360675	0.112851	-0.376271	0.108553	0.157635	0.209993	0.0196753	0.0538334	-0.321682	-0.17886

## Sheet: LElong
Variable Name	PCA Number (Columns with bold numbers are included in the fall prediction model)
	1	2	3	4	5	6	7	8	9	10	11	12	13	14	15	16	17	18	19	20	21	22	23	24	25	26	27	28	29
speed mu	-0.0451264	0.108225	0.335425	0.368218	0.218127	0.00697512	0.0609871	-0.185661	0.223468	0.0443693	0.154955	-0.133665	-0.0478814	-0.0711335	-0.109599	-0.043755	0.195745	0.0125752	0.0330287	0.210996	0.043314	-0.0951354	-0.0624449	-0.0163052	0.39264	-0.305989	-0.268581	-0.222458	0.195537
speed var	0.201133	-0.0271262	-0.0998453	0.20226	-0.225994	0.279018	0.256392	0.0129942	-0.0485913	-0.142395	-0.0171812	0.0963581	0.21636	-0.176751	0.188698	-0.0922072	-0.291118	0.184792	-0.0781852	0.0506669	-0.00827693	0.0795614	0.127098	0.433287	0.224007	0.0730209	-0.172654	0.0663734	0.0515162
length mu	0.181037	0.0312743	-0.232323	0.25836	-0.065778	-0.114664	-0.305585	0.144536	0.0890864	0.191344	-0.123691	0.0194122	0.0951945	-0.202711	0.0846518	0.0264167	0.0698132	0.376035	-0.134849	0.242239	9.71486e-05	-0.277991	-0.0368116	-0.0644452	-0.187467	-0.186338	0.205153	0.127909	-0.0383083
length var	0.030494	-0.0396178	0.111549	-0.290233	0.35828	0.742581	-0.291504	0.188506	0.0888129	0.157367	-0.0636603	-0.147589	0.0351226	-0.125643	0.0552021	-0.113648	0.0447192	0.0138848	0.00892714	-0.0266754	0.0261016	-0.0388803	-0.0190349	0.0100605	0.0104445	0.00463193	0.0189798	0.0156945	-0.0166523
time mu	0.0928588	-0.106647	-0.358846	-0.257411	-0.256939	-0.0185161	-0.0773321	0.246076	-0.164069	0.0404552	-0.257121	0.0648213	-0.246038	-0.0492875	0.0479833	0.0598575	0.216564	-0.16807	0.120906	0.0987419	0.241486	0.0573958	0.104665	-0.0360231	0.316157	-0.323539	-0.212694	-0.205724	0.0601346
time var	0.154398	-0.118329	-0.176977	0.10742	-0.34979	0.263857	0.252733	0.211869	0.205312	0.0471348	0.384332	0.0180915	0.144775	-0.0270561	-0.306387	-0.101504	0.381581	-0.0198484	0.123485	0.0540718	-0.162556	0.102766	-0.078233	-0.149964	-0.123357	0.113124	0.0347175	-0.129916	-0.0530071
FRI mu	-0.143257	-0.0436678	0.374674	0.0483618	-0.122648	0.04756	0.225047	0.310678	0.405585	-0.0333092	-0.344754	0.426075	-0.246301	0.0666204	0.0508404	-0.153175	-0.016611	0.0235425	0.0144883	-0.0446596	0.155479	0.0208572	0.0146702	0.0044877	-0.143792	-0.0204524	0.074985	-0.0225325	0.0160572
FRI var	-0.03609	-0.0511914	0.446497	0.0298467	-0.23749	-0.158873	-0.137618	0.593684	-0.210482	-0.198981	0.0405231	-0.405162	0.170597	-0.0922419	-0.0965795	0.0404033	-0.11728	-0.0790814	-0.0745352	-0.00908331	-0.0486988	-0.049183	0.0407053	-0.0103303	0.0405348	-0.0294885	0.00594469	0.0255393	0.0446085
XCOM mu	0.143295	0.0884171	-0.0119781	0.431528	0.0474926	-0.0780081	-0.217233	0.0336816	0.195733	0.113646	-0.126655	-0.149048	0.0788314	0.012338	0.220525	-0.0348063	0.244273	-0.215594	0.163594	-0.264901	0.11734	0.350766	0.286521	0.0770945	0.0218793	0.060349	0.147544	0.0399207	-0.192447
XCOM var	0.206833	0.0115148	0.0484908	0.204685	-0.0055685	0.246686	0.282067	-0.205313	-0.242467	-0.347041	-0.258907	-0.0566599	0.0694288	-0.276951	0.175774	-0.0227089	-0.0429884	-0.242333	0.0329351	-0.0140447	0.0598644	-0.123954	-0.0392609	-0.380652	-0.139703	-0.160537	0.105768	-0.0187185	-0.0607177
LElong 1	0.131813	0.175201	0.103078	-0.161528	0.12806	-0.129078	0.510631	0.0762794	-0.144395	0.562093	-0.342942	-0.191965	0.232885	0.00540006	-0.0226219	0.016934	0.137077	0.0449384	-0.126063	0.0426836	-0.0993552	0.0972698	-0.00734209	0.00616973	-0.0414041	0.00605371	-0.0694546	-0.00810211	-0.0428523
LElong 2	0.112268	0.26451	0.0495384	0.00159415	-0.149871	0.096029	-0.0966024	-0.0126895	0.0769716	0.0222483	0.00225916	-0.113078	-0.245438	0.0949846	0.146759	0.105794	-0.247416	0.132762	-0.138229	0.0929272	-0.22797	0.481544	-0.223354	-0.0240831	0.0622763	-0.182688	0.101531	-0.160152	-0.228496
LElong 3	0.126557	0.251815	0.0414548	-0.0257829	-0.185921	0.0805601	-0.0423241	-0.0535923	0.00201788	-0.023463	0.0899312	-0.0926089	-0.187736	0.291126	0.20798	-0.21368	0.0288679	0.0849371	-0.364481	-0.0892203	0.000460578	-0.149849	0.26863	-0.182561	-0.284184	0.0467274	-0.226037	-0.281525	0.153559
LElong 4	0.119103	0.259349	0.0748028	-0.0284045	-0.123537	0.0912817	-0.0154439	-0.037835	0.0617016	0.0985878	0.066172	-0.0423735	-0.205406	-0.274115	-0.160774	0.484375	-0.126743	0.148911	0.12059	0.0603278	0.0795734	0.0333838	0.356454	-0.210035	0.0516366	0.272894	-0.0415835	0.0100165	0.102805
LElong 5	0.156883	0.221784	0.012335	-0.0549957	-0.186246	0.0380733	0.105947	-0.0228923	-0.0234867	0.160165	0.120658	-0.191859	-0.184471	0.138768	0.0489496	-0.17003	-0.154651	0.0653505	0.530497	-0.261829	-0.0163675	-0.174938	-0.145814	0.130313	-0.0339213	-0.285158	0.201541	0.223434	0.287987
LElong 6	0.152696	0.232382	0.0388169	-0.00910874	-0.14422	0.0743589	0.0594842	-0.0210218	0.0247621	0.125992	0.19274	-0.0107359	-0.157046	0.044154	-0.110747	0.0720562	-1.87445e-05	-0.364829	-0.343264	0.0330534	0.397741	-0.276861	-0.232628	0.176675	0.11359	0.0687432	0.0840275	0.1973	-0.350065
LElong 7	0.0760661	0.226358	-0.137174	-0.139295	0.321232	-0.186927	0.194731	0.280038	0.121785	-0.131276	0.211281	0.0154562	0.0368667	-0.0843026	0.231239	-0.0684376	-0.132793	0.157615	0.249934	0.0187438	0.180966	-0.100378	-0.027877	-0.219297	0.0474226	0.214253	-0.069859	-0.158626	-0.117005
LElong 8	0.071842	0.241305	-0.130731	-0.130801	0.283966	-0.138127	0.135439	0.253062	0.124948	-0.242984	0.259796	0.0675645	-0.0586122	-0.222474	0.204558	0.0308008	0.148732	-0.186394	-0.156232	0.0201814	-0.152891	0.0866841	0.0829665	0.211565	-0.0847129	-0.260379	0.024927	0.124954	0.0302597
LElong 9	0.0614273	0.285821	0.067826	-0.0985339	-0.0863797	-0.0258071	-0.168339	-0.0514973	-0.0408293	-0.158193	-0.079483	0.0457089	0.166047	0.131625	-0.041641	-0.330729	0.0957945	0.0168416	0.139314	0.450983	0.163091	0.291539	-0.135064	-0.148325	-0.0405961	0.116081	-0.25681	0.416236	0.0411828
LElong 10	0.0619999	0.285628	0.0926074	-0.0827201	-0.0523583	-0.0113818	-0.161735	-0.0377568	0.013792	-0.107064	-0.123855	0.260346	0.260454	-0.116195	-0.282642	0.152942	-0.0741799	0.0653762	0.205166	-0.239096	-0.0537418	-0.0262944	-0.21442	0.115504	-0.136441	-0.174144	-0.222768	-0.294079	-0.328454
LElong 11	0.0668377	0.283937	0.0797283	-0.112467	-0.0704207	-0.0399747	-0.102251	-0.05759	-0.0856584	-0.106894	-0.0923282	0.107957	0.234578	0.113659	-0.013178	-0.220419	0.185447	0.0744175	0.0436174	-0.00252753	0.0451064	-0.23542	0.179641	0.0662643	0.348531	0.161435	0.420448	-0.262163	-0.0467656
LElong 12	0.0568136	0.286943	0.103529	-0.0952438	-0.0420693	0.0337873	-0.10867	-0.0629591	-0.0850955	-0.0584978	-0.0674908	0.279691	0.0133756	-0.154494	-0.0533238	0.15137	0.284053	-0.169154	-0.103058	-0.0977202	-0.303626	0.0139711	0.0455262	0.0738035	-0.0413853	0.0329119	0.0337245	0.163662	0.400188
q 1	0.228224	-0.0922376	0.0241616	-0.0350551	-0.0340199	-0.149025	-0.111013	-0.042036	0.243592	0.110593	-0.0241708	0.00816987	0.070353	-0.202592	-0.00956151	-0.0148047	-0.102145	-0.116497	-0.0454308	-0.34893	0.18744	0.0203441	-0.147506	-0.179328	0.0495939	0.118364	-0.245771	0.16669	0.150396
q 2	0.22536	-0.0996492	0.00912255	-0.0752227	-0.0572813	-0.141494	-0.159069	-0.0803408	0.132726	0.0670622	-0.0404686	-0.118114	0.0364458	-0.171732	0.119972	-0.166619	-0.0723404	-0.127578	0.00666878	0.189706	-0.0759874	-0.0764908	-0.182349	0.207598	-0.134512	0.0808357	-0.0771926	-0.344754	0.13363
q 3	0.192015	-0.135847	0.0952963	-0.201999	-0.023571	-0.100332	0.0527832	-0.164525	0.22973	-0.160141	-0.1873	-0.212156	-0.289962	-0.108007	-0.105979	-0.0766689	0.0409485	-0.0497902	0.170944	0.199486	-0.253738	-0.138994	0.21498	0.274075	0.0052044	0.204078	-0.042753	0.0894513	-0.229701
q 4	0.191654	-0.145336	0.0574666	-0.216561	-0.0648368	-0.104105	-0.00822575	-0.145972	0.119936	-0.12446	0.0196936	-0.11511	0.0956417	-0.141809	-0.0220195	-0.102802	0.141777	0.270382	-0.22003	-0.28587	0.223062	0.0979223	-0.0628302	0.0604349	-0.0244039	-0.0828584	-0.0443469	-0.0130146	0.111578
q 5	0.217417	-0.111648	0.0184148	-0.111473	-0.0177555	0.0330835	0.0328845	0.016425	0.335706	-0.0963863	-0.0669345	0.026424	0.301446	0.357918	0.192484	0.448055	-0.0439903	-0.0856459	-0.0164505	0.161981	0.0226765	-0.0481479	-0.153709	0.0183523	0.0660446	0.0413078	0.162329	-0.027145	0.257712
q 6	0.192131	-0.14353	0.0669771	-0.21999	-0.0468412	-0.0896333	-0.00821304	-0.0927054	0.199346	0.0200062	0.0629706	0.088967	0.0960275	0.011581	-0.0561358	-0.166374	-0.166449	-0.0354794	-0.114021	-0.0472636	-0.284189	0.00258401	0.189889	-0.420318	0.329577	-0.244359	0.125338	0.170362	-0.193135
q 8	-0.0789645	-0.165535	0.366988	-0.143735	-0.232496	-0.0249224	-0.0423072	-0.129901	-0.175943	0.21009	0.287585	0.197118	0.0347351	-0.15455	0.584453	0.119276	0.239019	0.0641349	0.167377	0.0484665	-0.0255209	-0.0363513	-0.0543323	-0.0141988	0.0148113	0.0370096	-0.0806383	0.0328529	-0.205206
dq 1	0.224573	-0.0491921	0.0564591	0.175531	0.110822	-0.0303755	-0.0633841	0.159245	-0.110712	0.171146	0.0425767	0.317944	-0.118853	-0.0291655	-0.0933005	-0.141234	-0.0717468	0.129852	-0.0603557	-0.0166342	-0.159241	-0.187168	0.0792171	0.042365	0.042228	-0.0281112	-0.152467	0.141866	-0.0636387
dq 2	0.23565	-0.0598001	0.0208414	0.0993016	0.0895345	-0.0483882	-0.0802836	0.0851194	-0.0851316	0.0354658	-0.0281483	0.0819488	-0.125457	0.0898227	0.0434054	-0.00558688	-0.0231999	-0.272815	0.0690361	0.0629016	-0.286835	-0.0890407	-0.227427	-0.127094	-0.048281	0.10213	-0.0226396	-0.111217	0.0082869
dq 3	0.221812	-0.0985013	0.10773	0.048688	0.123788	-0.00719945	0.0785519	0.0460235	-0.134273	-0.234146	-0.0887726	-0.0220734	-0.279411	0.0393271	-0.0487292	0.161172	0.301379	0.4101	-0.0560596	-0.0127872	0.0705678	0.0496295	-0.282375	-0.0330184	0.130723	0.042355	0.147286	0.0876464	-0.00985443
dq 4	0.219223	-0.112262	0.107257	-0.0659693	0.10477	-0.0676343	0.00207394	-0.0873607	-0.14288	-0.0931462	0.0652996	-0.0688238	-0.124295	-0.0212786	-0.107018	-0.0563048	0.152433	0.0329238	0.0475417	-0.0485651	0.101352	0.142982	0.0140148	0.0643483	-0.244249	0.0451002	0.107038	-0.0918204	-0.0647363
dq 5	0.235053	-0.0717919	0.0503209	0.0331032	0.100965	0.0732239	-0.0127347	0.0310452	-0.0349197	-0.118612	0.0137208	-0.0375394	0.121623	0.451638	0.0109223	0.233298	0.104466	0.0542648	0.120042	-0.0502749	0.005286	-0.164461	0.255472	0.0706108	-0.1318	-0.207609	-0.340274	0.138725	-0.198607
dq 6	0.213572	-0.116289	0.114595	-0.0763793	0.135574	-0.01264	0.0103464	-0.00523691	-0.206332	0.05419	0.233785	0.204911	0.034666	0.0964061	-0.129492	-0.0784821	-0.116689	-0.00585258	-0.075203	-0.0357498	0.109206	0.276467	0.133814	0.0915435	0.0567074	-0.0844791	0.137383	-0.0927334	0.0827483
dq 7	0.229199	-0.0364329	-0.0308069	0.165387	0.108568	0.00652443	-0.0692633	0.140467	-0.20409	0.0352106	-0.0507865	0.0999193	-0.108164	0.131716	0.0535801	-0.0434275	-0.0550904	-0.0559866	0.02749	-0.138413	-0.0933687	0.0508654	-0.144888	-0.0243905	0.237077	0.347988	-0.10815	-0.0546556	0.0927378
dq 8	0.219828	-0.100697	0.15705	0.0132302	0.0943418	-0.0392807	-0.0312831	-0.0272501	-0.0858539	0.136475	0.0963135	0.165507	0.0202859	-0.0593182	-0.128922	0.0285131	-0.200373	-0.118042	0.11333	0.32563	0.285886	0.0943323	0.187027	0.0182019	-0.234382	-0.138339	0.18422	-0.110267	0.113832
